# Supplementary material for: Using a Facebook group to facilitate faculty-student interactions during preclinical medical education: a retrospective survey analysis
Source: BMC Med Educ. 2020 Mar 24;20:87. doi: 10.1186/s12909-020-02003-w (PMC7092445; doi:10.1186/s12909-020-02003-w)
Supplement: Supplementary file 2 — Additional file 2. Supplementary Data 1. Quantitative survey data: spreadsheet of all quantitative survey data [file 12909_2020_2003_MOESM2_ESM.xlsx]

## Sheet: Sheet1
RespondentID	StartDate	EndDate	M2 FB group improved my rapport/relationship with the module directors.	I felt more comfortable seeking help after using M2 FB group.	M2 FB group positively contributed to content learning.	M2 FB group positively contributed to my emotional well-being.	I would recommend continued use of M2 FB group.	Asking questions to faculty is easier with:	Official course announcements are more effective with:	The posts by faculty in M2 FB group were:	Being Facebook friends with faculty is:	How often did you use M2 FB group?	Please mark your activity in M2 FB group. (Choose all that apply.)
6041149298	2016-12-09 18:31:36	2016-12-09 18:33:20	200	200	160	200	200	71	75	100	200	1		2	3
6041149415	2016-12-09 18:31:39	2016-12-09 18:43:30	200	172	200	172	200	101	100	101	151	1			3
6041149739	2016-12-09 18:32:03	2016-12-09 18:33:35	200	179	178	103	200	123	200	102	181	1	1	2	3
6041149991	2016-12-09 18:31:46	2016-12-09 18:33:23	188	191	200	193	200	139	11	100	136	1	1	2	3
6041150022	2016-12-09 18:32:20	2016-12-09 18:36:35	154	199	194	194	196	196	98	100	158	2		2	3
6041150264	2016-12-09 18:32:35	2016-12-09 19:06:32	129	175	200	200	200	146	144	100	159	1			3
6041150957	2016-12-09 18:33:17	2016-12-09 18:35:18	200	200	200	200	200	200	200	100	200	1	1	2	3
6041151151	2016-12-09 18:33:27	2016-12-09 18:38:56	171	113	131	115	162	92	99	101	120	2			3
6041152467	2016-12-09 18:34:43	2016-12-09 18:36:42	200	200	198	121	200	200	99	102	200	1			3
6041152565	2016-12-09 18:34:46	2016-12-09 18:36:08	200	200	200	200	200	102	97	101	161	1			3
6041152766	2016-12-09 18:34:56	2016-12-09 18:36:28	196	199	198	200	189	153	161	104	156	1		2	3
6041152787	2016-12-09 18:34:54	2016-12-09 18:40:15	130	100	114	100	78	0	0	169	101	3			3
6041155394	2016-12-09 18:37:44	2016-12-09 19:15:59	200	197	198	198	199	199	200	99	198	1		2	3
6041158653	2016-12-09 18:40:52	2016-12-09 18:43:08	138	124	157	133	169	100	0	102	112	2
6041159989	2016-12-09 18:42:15	2016-12-09 18:43:49	200	200	200	200	200	124	103	99	126	2		2	3
6041160348	2016-12-09 18:42:45	2016-12-09 18:45:02	160	129	120	102	149	72	138	102	101	1		2	3
6041161773	2016-12-09 18:44:07	2016-12-09 18:46:32	200	196	200	200	200	200	200	100	200	1			3
6041168955	2016-12-09 18:51:22	2016-12-09 18:52:40	119	123	161	100	162	54	100	100	100	1			3
6041171806	2016-12-09 18:54:23	2016-12-09 18:55:18	200	200	200	200	200	200	200	121	122	1	1	2	3
6041172149	2016-12-09 18:54:16	2016-12-09 18:56:02	103	128	200	147	200	100	11	99	140	1			3
6041172342	2016-12-09 18:54:57	2016-12-09 20:06:52	122	134	162	200	200	200	65	106	148	1		2	3
6041173041	2016-12-09 18:55:37	2016-12-09 18:59:01	200	200	200	200	200	139	118	100	151	1			3
6041174997	2016-12-09 18:56:40	2016-12-09 18:59:44	200	200	200	200	200	100	143	100	200	1	1	2	3
6041176365	2016-12-09 18:59:00	2016-12-09 19:02:38	200	190	192	197	200	200	100	99	158	2	1	2	3
6041180154	2016-12-09 19:03:00	2016-12-09 19:06:20	152	144	150	168	156	97	5	101	115	1		2	3
6041181442	2016-12-09 19:04:07	2016-12-09 19:05:35	200	200	200	200	200	101	100	101	200	1			3
6041188257	2016-12-09 19:11:07	2016-12-10 00:33:18	99	119	108	119	200	0	0	102	100	2			3
6041192111	2016-12-09 19:15:07	2016-12-09 19:16:16	198	198	200	199	199	200	198	98	200	1		2	3
6041192900	2016-12-09 19:15:48	2016-12-09 19:18:27	200	99	200	152	200	152	154	100	198	1		2	3
6041194891	2016-12-09 19:17:49	2016-12-09 19:19:45	200	142	176	132	200	168	119	97	140	1		2	3
6041198494	2016-12-09 19:21:36	2016-12-09 19:22:38	200	200	200	200	200	42	0	99	200	1		2	3
6041209277	2016-12-09 19:32:32	2016-12-09 19:39:21	200	100	133	152	200	0	0	100	200	1			3
6041213872	2016-12-09 19:37:24	2016-12-09 19:38:30	200	200	200	200	200	96	100	100	200	2			3
6041218207	2016-12-09 19:41:16	2016-12-09 19:47:05	200	148	168	200	200	105	119	86	154	2		2	3
6041222396	2016-12-09 19:45:12	2016-12-09 19:47:11	130	113	166	122	153	114	144	80	118	2			3
6041222479	2016-12-09 19:45:24	2016-12-09 19:46:48	200	200	135	200	200	200	200	90	113	1	1	2	3
6041225942	2016-12-09 19:48:51	2016-12-09 19:52:31	200	200	200	200	200	102	200	100	126	2		2	3
6041248817	2016-12-09 20:11:54	2016-12-12 19:33:40	155	115	125	127	124	109	115	100	95	1			3
6041269042	2016-12-09 20:32:51	2016-12-09 20:35:17	200	199	200	200	200	100	57	100	147	1		2	3
6041273248	2016-12-09 20:37:22	2016-12-09 20:39:05	177	130	144	130	186	102	152	84	138	1		2	3
6041284529	2016-12-09 20:49:56	2016-12-09 20:52:29	156	161	153	153	173	158	100	115	156	2		2	3
6041295967	2016-12-09 21:03:11	2016-12-09 21:06:47	162	140	112	160	200	135	70	99	106	2			3
6041297609	2016-12-09 21:05:06	2016-12-09 21:06:58	158	137	100	100	100	100	100	125	100	2			3
6041300970	2016-12-09 21:08:54	2016-12-09 21:10:05	200	200	200	200	200	200	200	100	100	1		2	3
6041311705	2016-12-09 21:20:58	2016-12-09 21:29:22	189	196	197	196	200	194	186	100	199	1		2	3
6041333628	2016-12-09 21:46:02	2016-12-09 21:47:53	148	137	122	146	145	53	116	100	100	1			3
6041341955	2016-12-09 21:56:03	2016-12-09 21:59:28	200	200	200	200	200	103	102	104	100	1		2	3
6041348150	2016-12-09 22:04:12	2016-12-09 22:06:46	200	154	151	100	146	120	0	100	200	2		2	3
6041384456	2016-12-09 23:03:06	2016-12-09 23:05:57	200	200	195	200	200	200	1	100	200	1	1	2	3
6041389468	2016-12-09 23:12:41	2016-12-09 23:15:10	200	200	193	193	200	110	187	36	200	2		2	3
6041424345	2016-12-10 00:24:33	2016-12-10 00:26:16	140	88	120	100	129	26	121	100	113	1	1
6041459982	2016-12-10 02:08:00	2016-12-10 02:09:59	129	133	200	122	200	166	32	100	169	1			3
6041463788	2016-12-10 02:20:16	2016-12-10 02:22:05	100	147	161	100	148	200	0	121	100	1			3
6041464658	2016-12-10 02:23:07	2016-12-10 02:25:25	196	159	167	111	198	123	1	100	144	2		2	3
6041473286	2016-12-10 02:52:15	2016-12-10 02:55:14	143	200	200	146	200	100	200	100	200	1
6041643259	2016-12-10 14:54:13	2016-12-10 14:57:10	200	200	200	100	200	100	200	100	100	2	1	2	3
6041654019	2016-12-10 15:24:03	2016-12-10 15:29:50	150	149	100	146	146	3	0	99	173	2			3
6041660037	2016-12-10 15:41:03	2016-12-10 15:42:51	140	102	111	109	142	52	48	102	173	2			3
6041667331	2016-12-10 16:01:36	2016-12-10 16:03:39	100	56	60	62	100	21	11	100	100	3
6041673628	2016-12-10 16:19:58	2016-12-10 16:21:05	195	200	145	114	200	200	0	100	200	1		2	3
6041720450	2016-12-10 18:13:55	2016-12-10 18:16:20	200	150	200	190	200	102	100	100	158	2			3
6041723042	2016-12-10 18:19:51	2016-12-10 18:22:37	200	164	178	139	199	152	100	100	101	2			3
6041733246	2016-12-10 18:46:07	2016-12-10 18:49:15	200	164	141	180	200	100	87	100	127	2	1	2	3
6041743562	2016-12-10 19:10:15	2016-12-10 19:15:20	199	200	200	200	200	102	100	102	103	2			3
6041745891	2016-12-10 19:18:01	2016-12-10 19:19:42	200	200	200	133	200	142	49	101	99	1		2
6041826676	2016-12-10 23:49:11	2016-12-10 23:52:46	198	200	200	200	200	153	124	77	157	1		2	3
6042042178	2016-12-11 17:32:39	2016-12-11 17:34:10	147	146	153	151	152	56	83	101	101	3			3
6042127043	2016-12-11 21:37:43	2016-12-11 21:39:59	163	160	200	134	200	132	72	104	77	2		2	3
6042152439	2016-12-11 22:51:23	2016-12-11 22:53:36	144	145	146	99	200	50	0	100	144	1			3
6042183382	2016-12-12 00:25:13	2016-12-12 00:26:39	130	120	125	112	167	99	90	101	110	2			3
6042224597	2016-12-12 02:22:12	2016-12-12 02:23:08	200	200	200	199	199	189	167	127	198	2			3
6042235278	2016-12-12 02:51:32	2016-12-12 02:54:50	176	102	172	136	199	3	103	98	123	1			3
6042663369	2016-12-12 15:59:38	2016-12-12 16:01:55	138	123	124	101	100	139	100	101	122	1			3
6042667514	2016-12-12 16:03:05	2016-12-12 16:06:06	200	151	197	99	197	171	102	100	101	2	1	2	3
6042695530	2016-12-12 16:26:49	2016-12-12 16:30:09	200	157	158	101	200	132	200	101	112	1	1	2	3
6042695896	2016-12-12 16:26:09	2016-12-12 16:31:38	170	115	181	101	200	120	76	87	168	1	1	2	3
6042704670	2016-12-12 16:34:38	2016-12-12 16:36:40	185	102	186	152	200	110	200	99	100	1			3
6042729228	2016-12-12 16:56:19	2016-12-12 17:00:54	152	100	136	159	160	100	157	99	132	2			3
6042739908	2016-12-12 17:06:05	2016-12-12 17:07:12	200	200	200	200	200	200	158	101	163	1		2	3
6042741666	2016-12-12 17:07:37	2016-12-12 17:09:30	200	175	190	172	200	110	117	109	165	2			3
6042742412	2016-12-12 17:08:17	2016-12-12 17:13:32	200	200	200	200	200	100	98	100	200	2	1	2	3
6042759369	2016-12-12 17:24:16	2016-12-12 17:27:34	200	101	106	200	200	0	0	102	200	1	1	2	3
6042820499	2016-12-12 18:23:27	2016-12-12 18:26:52	200	200	179	157	200	100	100	100	183	2	1	2	3
6042990261	2016-12-12 21:01:14	2016-12-12 21:03:21	194	153	200	196	200	100	77	100	110	1			3
6043071189	2016-12-12 22:22:21	2016-12-12 22:23:36	200	200	200	200	193	99	6	100	200	1		2	3
6043188033	2016-12-13 01:06:32	2016-12-13 01:09:12	200	200	200	200	200	146	125	100	100	1		2	3
6043313856	2016-12-13 05:24:27	2016-12-13 05:26:21	153	153	150	144	171	54	151	102	162	1			3
6044223895	2016-12-14 00:15:16	2016-12-14 00:16:32	135	147	129	134	200	163	159	100	117	1			3
6044226409	2016-12-14 00:19:38	2016-12-14 00:21:45	160	100	100	163	154	200	200	0	100	2			3
6044230466	2016-12-14 00:26:33	2016-12-14 00:28:55	200	200	154	182	200	77	0	78	116	2			3
6044235192	2016-12-14 00:35:31	2016-12-14 00:42:39	199	198	198	197	199	197	198	101	140	2			3
6044241331	2016-12-14 00:46:49	2016-12-14 00:59:42	200	200	195	194	200	200	200	100	110	1	1	2	3
6044317197	2016-12-14 03:23:28	2016-12-14 03:27:34	142	139	141	146	146	198	0	140	144	2	1	2	3
6044907562	2016-12-14 18:09:43	2016-12-14 18:10:56	198	196	199	197	196	192	195	194	192	1			3
6044932914	2016-12-14 18:33:30	2016-12-14 18:52:44	171	142	166	126	174	101	102	105	68	2	1	2	3
6044975092	2016-12-14 19:14:23	2016-12-14 19:15:50	149	99	199	99	200	100	0	100	136	2			3
6046992392	2016-12-16 22:06:43	2016-12-16 22:09:04	135	135	197	151	165	137	140	94	105	1			3
6047355478	2016-12-17 21:54:05	2016-12-17 21:55:23	174	175	178	176	180	177	191	102	167	1		2	3
6047359327	2016-12-17 22:12:30	2016-12-17 22:15:17	200	200	200	200	200	200	8	101	200	1			3
6047360237	2016-12-17 22:16:57	2016-12-17 22:24:32	109	129	113	112	124	26	17	117	154	2	1	2	3
6047361968	2016-12-17 22:25:44	2016-12-17 22:34:53	157	106	123	125	200	82	32	123	125	2			3
6047364172	2016-12-17 22:36:33	2016-12-17 22:38:42	153	155	200	146	200	103	133	100	138	1			3
6047364355	2016-12-17 22:38:00	2016-12-17 22:41:36	200	200	200	200	200	200	103	0	200	2			3
6047371587	2016-12-17 23:16:05	2016-12-17 23:17:11	127	118	111	153	170	60	55	110	153	2		2	3
6047376942	2016-12-17 23:44:44	2016-12-17 23:46:03	100	100	100	100	97	100	100	100	152	2			3
6047394606	2016-12-18 01:40:25	2016-12-18 01:42:06	100	100	134	129	160	81	100	100	124	2			3
6047400573	2016-12-18 02:21:20	2016-12-18 02:23:16	200	167	200	200	200	200	200	100	152	2			3
6047407257	2016-12-18 03:06:40	2016-12-18 03:08:30	195	76	145	100	200	0	200	100	147	1			3
6047427359	2016-12-18 05:33:58	2016-12-18 05:40:08	143	141	145	176	153	57	56	97	200	2
6047429740	2016-12-18 05:53:57	2016-12-18 05:55:09	150	151	169	167	174	189	6	101	183	1	1	2	3
6047532668	2016-12-18 17:00:06	2016-12-18 17:01:04	155	133	138	124	121	126	130	109	122	2			3
6047599876	2016-12-18 21:45:51	2016-12-18 21:47:30	142	136	151	100	148	0	0	100	100	1	1	2
6047605052	2016-12-18 22:08:07	2016-12-18 22:09:46	200	147	146	101	200	0	0	101	54	2		2	3
6047645888	2016-12-19 00:57:31	2016-12-19 01:01:19	172	100	98	101	174	101	200	83	101	2		2	3
6047647713	2016-12-19 01:04:53	2016-12-19 01:07:22	188	175	174	188	190	107	93	103	166	1	1	2	3
6047663606	2016-12-19 02:06:29	2016-12-19 02:07:45	65	129	138	143	200	45	0	105	85	3			3
6047674418	2016-12-19 02:39:43	2016-12-19 02:41:00	6	17	16	29	6	197	86	101	165	1		2	3					We welcome any other comments.
6048396599	2016-12-20 00:28:08	2016-12-20 00:31:12	90	101	96	98	92	35	0	115	136	3
6049007439	2016-12-20 19:34:26	2016-12-20 19:44:16	102	103	151	102	152	139	52	102	102	2			3
