# Supplementary material for: Using a Facebook group to facilitate faculty-student interactions during preclinical medical education: a retrospective survey analysis
Source: BMC Med Educ. 2020 Mar 24;20:87. doi: 10.1186/s12909-020-02003-w (PMC7092445; doi:10.1186/s12909-020-02003-w)
Supplement: Supplementary file 3 — Additional file 3. Supplementary Data 2. Open responses and analysis: spreadsheet of all open response answers and qualitative coding [file 12909_2020_2003_MOESM3_ESM.xlsx]

## Sheet: Sheet1
Open response items:
Item 13: What did you like about the M2 FB group?
Item 14: Any suggestions or specific concerns?
Code:
1a	Informal, personal communication and enhanced relationships with faculty
1b	Accessibility of faculty via Facebook
2a	Fast, easy, efficient, and convenient platform
2b	Forum-like, thread-based discussion format
2c	Facebook already used regularly
3	Duplication of announcements sent via email
		Theme/code	1a	1b	2a	2b	2c	3
		Total	43	11	19	16	6	4
Student	Item
1	13	quick contact with professors		1
	14
2	13	how accessible it made the faculty and how convenient it was to check FB and see class stuff		1	1
	14	definitely keep it going! i really liked it!
3	13	It's a more efficient way to answer questions that the entire class may have.				1		1
	14	I didn't like receiving emails and facebook notifications concerning the same thing; however, I do realize that not all members of the class use facebook so it is a necessity to use both email and facebook as a source of communication.
4	13	It was an easier and faster way to communicated with the module directors.		1
	14	Continue with the use of the FB group.
5	13	Just to see that our instructors were human beings that actually cared about our progress through their courses.	1
	14	None, wouldnt change a thing.
6	13
	14	I am concerned that faculty won't buy into the facebook group. This concerns me because it was super beneficial and convenient and I would love to see it continue.			1
7	13	Accessibility of professors and seeing that they were human.	1	1
	14	No
8	13	Friendly, informal communication with module directors. Actually felt like they cared for the class.	1
	14	Bring back Dr. Rhee
9	13	It provided a sense of community outside of class.	1
	14
10	13	It helped me get to know the faculty, which made me more comfortable with asking questions and seeking help.	1
	14	The only problem I had (well mostly just an annoyance) was receiving the same message or announcement twice (email and FB).						1
11	13	Very friendly environment.	1
	14	None.
12	13	Easier to see all questions from all students and responses from professors				1
	14
13	13	The FB group feels a lot more casual than official channels like email. Also, since questions and responses are public, the entire class benefits from the discussion and allows for more thorough clarification of questions/topics as needed	1			1
	14	No concerns. I loved the FB group and would love to see it continue for the M2s (and maybe even be expanded such that M1s had their own page [and would it even apply to M3s and M4s?])
14	13	Much easier than email. Statuses are public, thus there is no need for faculty to distribute long 'Q&A' emails that aggregate the class' questions.			1	1
	14	Please encourage more module directors to use the group! It would also be nice to have more 'deadline' posts reminding us of important events, such as TBLs, tests, and NBMEs.
15	13	My favorite thing was when Dr. Meena when post "blurbs" about what we needed to know after a lecture. That was nice.			1
	14	Do what Dr. Meena did with post lecture "highlight" posts.
16	13	For some directors, it was a quicker response time than via email which is much more convenient for students. Additionally, if questions were asked, this prevented the same questions being asked several times.		1		1
	14	N/A
17	13	Made me feel more connected with my professors.	1
	14	I felt like the more the instructor's/director's used the page the more helpful it was.
18	13	All the information we needed was in one spot. The professors who have used it have been very interactive, approachable, and helpful in addressing our questions and concerns over FB.	1	1	1
	14
19	13	It seemed effortless to take a peak and see if anything important such as advice could be found on there.			1
	14	Nope.
20	13	I check FB much more often than email, so I was able to keep up with course announcements/changes better. Asking questions in the group not only allows everyone to see the answer to the question, but also allows for others to ask follow-up questions.				1	1
	14	Nope.
21	13	Very easy to see and give feedback on any announcements.				1
	14
22	13	I check Facebook much more often than email so I liked it for quick announcements - like a change in room location. However, "important" announcements I prefer in my email where I can easily know where they are. My favorite part of the group was getting to know the module directors as real people!	1				1
	14	Keep it going
23	13	Forum-like based discussions, polls, more laid back environment (less professional than email)	1			1
	14	I think having an M2 facebook group with directors is an ingenious idea as long as official announcements are still sent through email
24	13	Made me feel more connected and heard by module directors	1
	14	Please keep it!
25	13	I felt like it was a quick, convenient, and fun space for faculty and students to interact! my favorite part was when professors and faculty directors would post up hints and tips on what to study and how to study.	1		1
	14	n/a
26	13	I liked that we got to know our course directors on a more personal level and they were very helpful, see what other students posted etc.	1			1
	14	I think Dr. Meena should be a little more parsimonious with posts and proofread. Sometimes his posts were more confusing than helpful although we all appreciate the effort!
27	13	I liked the open yet professional relationship it created between students and professors.	1
	14	Please continue using this wonderful resource
28	13	The communication with the module directors seemed much more personable. I know that it helped me to communicate with the directors more, which had actually had a significantly positive impact on my grades this year, especially compared to last year. The moral boosting messages from previous directors were also VERY appreciated, I loved that the directors were still involved and concerned about u…	1
	14	I would love to continue the facebook page.
29	13	It encourages more interaction with professors outside of the classroom and makes the professor seem more accessible	1
	14	More professors need to start using it!
30	13	Easy access to course directors. Friendly rapport among course directors and classmates	1	1
	14
31	13	Made professors more approachable	1
	14
32	13	I forget to check my email but Facebook is a habit that many students share for better or worse. Either way, we receive information faster through Facebook because of this.					1
	14
33	13	Faculty could post hints on there.			1
	14
34	13	I liked having encouragement and longitudinal connection to module directors. It was nice to be like oh we heard about that in MSK let me ask the directors for this connection to be solid in my mind.	1
	14	I LOVE IT! Get more directors involved!
35	13	It's much easier to see all the updates for the class of facebook. Outlook email is such a pain, and FB is just much easier to use.				1
	14
36	13	I felt it was faster and more comfortable than email. A lot easier to let multiple people chime in a once.			1	1
	14
37	13	It's easier for me to keep up with relevant information through Facebook rather than email. Our UAMS email accounts receive a lot of emails so it's easy to miss important information, but I can control what notifications I get from Facebook so it only alerts me to posts in groups I care about seeing, like the M2 group			1
	14	Please keep the group. Even if other course directors don't want to use it, I still value the interaction and advice from past course directors	1
38	13	easy to get updates and check more often than emails.			1		1
	14
39	13	It's easier to have group discussions. Email is only one student with one professor, but with facebook everyone can provide input. We work more as a team when we can all discuss together. Also, everyone has access to these, so professors don't have to keep track and email individual questions out to everyone. Our webmail box fills up really quickly, so fb is a good way to avoid that.				1
	14	I wish all faculty would use this method.
40	13	I appreciated how quickly faculty responded to student questions and/or concerns.		1
	14	N/A
41	13	I definitely liked the idea of the facebook page. However, I am not a very heavy Facebook user, so I personally lean towards email. That being said, there were some conversations on there that I enjoyed reading, and it is nice to feel like you can communicate with faculty in a more personable way. All in all, I would so that as long as you aren't absolutely requiring everyone to use the Facebook …	1
	14	Keep using the email along with the Facebook and I think all will work out.
42	13	It gave the module directors a chance to show support for us without the formality of UAMS email.	1
	14
43	13	Convenient and friendly. I check Facebook for a good reason now.	1		1
	14	Everyone should buy in. It is too convenient. It would be nice to have more content make an appearance. Something from directors to emphasize the most important concepts as we go.
44	13
	14	I don't think the fb group itself does much but there's definitely a correlation between professors who use it because they want to engage with us outside of the classroom and our level of optimism for what we can expect in a block.	1
45	13
	14	The only thing I don't love about the existence of the Facebook group is that I end up getting double the notifications for class announcements: once for email and once from Facebook. But I can scroll through Facebook to look for an announcement a lot easier than I can scroll through emails.			1			1
46	13	I liked the ease of communication, felt supported by faculty. I like the joking and encouragement. I thought it was a great added element.	1		1
	14	Sometimes its just information overload - and having to log on to facebook to check the page could get distracting, because you log on since you have a notice from your professor and then 20 minutes later zap... you are still on facebook :( I still think the official emails should be sent via email. I think its hard to keep up with both and annoying to have to read both - so pick one or the other…
47	13	Overall, the FB group made me feel that the faculty were invested in our learning. The daily or weekly review of lectures was easier to digest than in email format, the memes were funny and the pointers given by professors lifted overall morale. Having faculty engage students on the FB platform, especially those faculty who aren't "milenials" did a great deal to show their support and removed one…	1		1
	14	Right now there seem to be a key number of invested faculty to sustain the group. I think this is necessary or students won't likely be able to carry the group on their own. With all the new platforms there are out there to learn how to navigate for older faculty who have always done things a certain way, ie Epic, I fear that getting their buy-in to yet another foreign communication format will b…
48	13	It's less cluttered than UAMS email			1
	14
49	13	I appreciated the less professional sides of the faculty. Made them feel more approachable. Built rapport from my perspective.	1
	14	None
50	13	It was a more personal and relatable interaction with the faculty. I think it also minimized my time spent on FB because I would see Dr. Rhee post on the page: "More face in book, less Facebook."	1
	14	The facebook page only worked because of professors like Dr. Rhee, Dr. Gardner, Dr. Meena, and Dr. Wessinger. Without faculty with a similar interest in student learning and propensity to use FB, the page isn't all that helpful. I enjoyed using it though and hope it sticks!
51	13	The casual envrionment	1
	14	None, but I hope it keeps going.
52	13	Having the extra, personal input by faculty about things relevant to course materials or interesting side notes to medical practice/research.	1
	14
53	13	Ease of communicating in a medium that our class already uses to communicate with each other. Basically having all course related communications in one place.			1		1
	14
54	13	Good way to receive course announcements, communicate with professors, and share resources.			1
	14
55	13	Getting to know the directors better	1
	14
56	13	I think it's a more immediate connection compared to email. People check their Facebook more than their email and I think are more willing to.		1			1
	14
57	13	It brought us closer to the course directors who participated.	1
	14
58	13	I liked that it was a less formal medium for interacting with faculty. It made faculty seem more approachable. It also made it seem like they were more interested in us and our well being when they posted on the group. Especialy when they posted light hearted things.	1
	14
59	13	Professors have a fun side too. It is also easier to asked questions and learn from a group input from different module directors.	1			1
	14
60	13
	14	The only downside it that not everybody uses Facebook all the time. However, I don't think there is a better option as far as social media sites/apps.
61	13	Getting to know the directors better	1
	14
62	13	Fun interaction between faculty and students	1
	14	N/a
63	13	It made the module directors seem more accessible. Also, I enjoyed the humorous and encouraging posts that were created by our professors. It is good to see that medicine is not just constantly learning facts and then trying to recall them. We are real people and we will deal with real people; I felt that our module directors represented that well by interacting with us through Facebook.	1
	14
64	13	I thought the Facebook posts provided a more personal communication the email. The less formal communication made me feel better connected to the professors. I liked that asking questions on the group allowed other students or professors to answer and made asking follow up questions easier for everyone to see and follow.	1			1
	14
65	13	It made the professors seem more approachable, although I never actually reached out for anything important. It felt as though I was able to since they were so open to student input/feedback.	1
	14
66	13	I like that the advisors were actively involved in our class. I appreciated that they helped by posting tips, advice, and suggested videos. I felt that the advisors cared much more about me and the class!	1
	14	I think the FB group ONLY works if the advisor is as involved as you all have been. I think yall have set the bar high and set a precedent, and it definitely worked - just think that going forward the FUTURE advisors need to do the same! If they do, then mission accomplished.
67	13	It showed us a new side of our professors and made it much easier to interact with them.	1
	14	[This was not a frequent occurrence at all!] I do not think that testable material should only be available on the facebook group. I remember one teacher explaining an answer for a test question based upon his post on facebook, and I did not read that post because I thought it was just FYI. But other than that I thought the facebook group was a wonderful resource!
68	13	I like that you can get a quick response to questions via Facebook. It is also nice to be able to comment any follow up questions or for others to have that ability without the hassle of having to forward a million emails.		1	1	1
	14	I got almost everything I needed from the Facebook but Important announcements should always be emailed too!!!
69	13	I didn't use it.
	14	N/A
70	13	It allowed for a place to openly discuss questions. If a classmate asked a question on the Facebook page, the rest of us were able to see the instructor's response and rationale.				1
	14	Personally, I would suggest keeping the Facebook page for more informal posts, Q&A, etc. Since official/important announcements must be sent over email anyways (to inform classmates not using the Facebook page), it become redundant and annoying to receive both emails and Facebook page notifications for the same information. I was receiving so many Facebook notifications at times it was overwhelmi…	1	1				1

## Sheet: Sheet2
Content areas	Themes	Frequency
Useability and function	1a) Fast, easy, efficient, and convenient platform	19
	1b) Forum-like, thread-based discussion format	16
	1c) Facebook already used regularly, facilitating adoption of FB group	6
Enhancment of communication	2a) Accessibility of faculty via Facebook	11
	2b) Informal, personal communication and enhanced relationships with faculty	43
Redundancy	3) Duplication of announcements already sent via email	4
Content areas	Themes	Frequency
Useability and function	1a) Fast, easy, efficient, and convenient platform	19
	1b) Forum-like, thread-based discussion format	16
	1c) Facebook already used regularly, facilitating adoption of FB group	6
Enhancment of communication	2a) Quick response to comments	11
	2b) Familiarity and informality of format and enhanced relationships with faculty	43
Redundancy	3) Duplication of announcements already sent via email	4
Themes	Codes	Frequency
Enhancment of communication	1a) Informal, personal communication and enhanced relationships with faculty	43
	1b) Accessibility of faculty via Facebook	11
Useability and function	2a) Fast, easy, efficient, and convenient platform	19
	2b) Forum-like, thread-based discussion format	16
	2c) Facebook already used regularly, facilitating adoption of FB group	6
Redundancy	3) Duplication of announcements already sent via email	4
